# Supplementary material for: Influence of Some Spaghetti Processing Variables on Technological Attributes and the In Vitro Digestion of Starch
Source: Foods. 2022 Nov 15;11(22):3650. doi: 10.3390/foods11223650 (PMC9689111; doi:10.3390/foods11223650)
Supplement: Supplementary file 1 [file foods-11-03650-s001.zip]

Archive with 1 entries (1 files):
- foods-2009154-supplementary.pdf
